# Supplementary material for: Fetal-derived macrophages dominate in adult mammary glands
Source: Nat Commun. 2019 Jan 17;10:281. doi: 10.1038/s41467-018-08065-1 (PMC6336770; doi:10.1038/s41467-018-08065-1)
Supplement: Supplementary file 4 — Source Data [file 41467_2018_8065_MOESM4_ESM.xlsx]

## Sheet: Figure1
	Figure 1
	1a					1b				1c				1d
	E16.5 WT					Newborn Cx3CR1-YFP				E17.5 WT - CD115 treatment				3 wk
	CD45+CD11b+Siglec-F­(%)					YFP+ cells (%)				CD45+CD11b+Siglec-F-F4/80Int (%)				CD45+CD11b+Siglec-F-F4/80Int (%)
	F4/80Int	F4/80Hi				F4/80Int	F4/80Hi			CO	CD115			WT	Plvap-/-
	29.6	50.2				0.24	10.7			49.8	60.6			33.8	58.5
	31.4	44.9				0.13	6.34			50.9	68			33.6	65.4
	24.4	45.9				0.5	8.25			50.2	55.2			44.2	60
	26.2	20.1				0.15	8.8				62.7				34.6
	33.3	44.1
	33.7	35.6				2wk Cx3CR1-YFP				E17.5 WT - CD115 treatment				3 wk
	31.4	36.5				YFP+ cells (%)				CD45+CD11b+Siglec-F-F4/80Hi (%)				CD45+CD11b+Siglec-F-F4/80Hi (%)
						F4/80Int	F4/80Hi			CO	CD115			WT	Plvap-/-
	Newborn WT					0.25	5.78			29.7	2.65			33.8	58.5
	CD45+CD11b+Siglec-F­(%)					0.49	6.34			24.1	2.38			33.6	65.4
	F4/80Int	F4/80Hi				0.12	6.7			21.4	1.35			44.2	60
	35.5	14.1									1.69				34.6
	23.1	15				5wk Cx3CR1-YFP
	18.1	17.1				YFP+ cells (%)				2 wk WT - CD115 treatment				5 wk
	20.3	40.5				F4/80Int	F4/80Hi			CD45+CD11b+Siglec-F-F4/80Int (%)				CD45+CD11b+Siglec-F-F4/80Int (%)
	19.9	27.5				0.035	2.03			CO	CD115			WT	Plvap-/-
	13.7	56.1				0.15	3.23			53.9	51.2			38.2	66.2
	21	27.3				0.028	1.64			41.1	50.2			42.1	59.9
	24.6	33.2				0.017	1.72			35.6	44.3			35.1	60.1
	18.5	43.2				0.026	0.19			36.2	36.4			39.2	46.2
	23.2	31.4				0.083	0.59				36.7				73.9
															69.7
	1 wk WT									2 wk WT - CD115 treatment
	CD45+CD11b+Siglec-F­(%)					Line Graph				CD45+CD11b+Siglec-F-F4/80Hi (%)				5 wk
	F4/80Int	F4/80Hi				YFP+ cells (%)				CO	CD115			CD45+CD11b+Siglec-F-F4/80Hi (%)
	33.8	55.6				F4/80Int				28.9	18.3			WT	Plvap-/-
	38.6	45.5				Mean	SEM	N number		40.1	22.9			37.2	5.5
	33.1	51.9			1 wk	0.255	0.0851	4		51.7	39.7			41.3	15.3
	36.1	54.7			2 wk	0.2867	0.1084	3		54.6	52.7			36.2	9.92
	28.9	60.1			5 wk	0.0565	0.02098	6			53.1			42.6	6.42
	47.5	35.8													15.5
	34.1	57.8				Line Graph				5 wk WT - CD115 treatment					16.5
						YFP+ cells (%)				CD45+CD11b+Siglec-F-F4/80Int (%)
	2 wk WT					F4/80Hi				CO	CD115
	CD45+CD11b+Siglec-F­(%)					Mean	SEM	N number		26.2	28.1
	F4/80Int	F4/80Hi			1 wk	8.523	0.897	4		27.3	36.8
	34	58.6			2 wk	6.273	0.2677	3		32.2	16.7
	35.9	55.3			5 wk	1.567	0.4419	6		29.5	18.6
	66.5	20.8								21.3
	49.5	40.9								21.6
	48.8	39.9
	42.7	44.1								5 wk WT - CD115 treatment
	48.7	41.8								CD45+CD11b+Siglec-F-F4/80Hi (%)
	57.7	17.8								CO	CD115
										62.4	56.5
	5 wk WT									61	46.8
	CD45+CD11b+Siglec-F­(%)									58.6	76.2
	F4/80Int	F4/80Hi								72.4	72.8
	32.8	55.6								73
	25.3	62								60
	27.7	54.6
	35.1	54.5
	34.4	50.8
	43.9	40.7
	36.9	45.9
	29.7	62.3
	3 months WT
	CD45+CD11b+Siglec-F­(%)
	F4/80Int	F4/80Hi
	27	64.6323
	25.7	63.3
	18	69.4
	23.8	70.3
	45.8	48.7
	23.5	71.8
	32.2	59.4
	27.6	67.1

## Sheet: Figure2
Figure 2
2a			2c				2d
Newborn							5 wk (11d recovery)
F4/80Int (%)			F4/80Int (cells/gland)				F4/80Int (%)
WT	Ccr2-/-		CO	Clodronate + αCSF1/IgG			CO	Clod+αCSF1
39.1	40.1
48.8	33.7		5857.4	2082.4			28	73.6
44.2	23.3		19544.1	3119.1			44.9	71.3
			11733.5	4173.5			38.9	73.7
Newborn			9567	1266.2			32.8	80.9
F4/80Hi (%)				2906				75.6
WT	Ccr2-/-						5 wk (11d recovery)
29	11.8		F4/80Hi (cells/gland)				F4/80Hi (%)
16.1	22		CO	Clodronate + αCSF1/IgG			CO	Clod+αCSF1
20.1	7
			11047.1	714.7			55	2.83
2 wk			34418.8	820.6			41.5	10.1
F4/80Int (%)			22055.3	476.5			50.5	7.69
WT	Ccr2-/-		2896	426.5			48.9	5.15
38.9	16.8			512				3.82
73.5	19.2
56.3	13.9
	26.8
	25
	27.8
	23.1
2 wk
F4/80Hi (%)
WT	Ccr2-/-
49.8	76.5
13.4	78.3
35.9	62.3
	66.8
	63.7
	71.5
5 wk
F4/80Int (%)
WT	Ccr2-/-
20.6	4.24
17.7	16.7
43.3	19.8
36.7	15.6
38.7	17.5
23.3	13.8
24.6	16
43.6	6.64
24.3
5 wk
F4/80Hi (%)
WT	Ccr2-/-
76.2	89
79.4	74.1
47.9	70.4
54.2	77.4
52.6	74
69.8	78.9
66	71.9
30.1	88.5
65.2
3 months
F4/80Int (%)
WT	Ccr2-/-
42.5	21.7
50.7	10.8
41.1	21.9
22.9	25.6
38.32	33.6
49.9	38.1
	35.4
3 months
F4/80Hi (%)
WT	Ccr2-/-
55.3	74.1
44.2	83.9
56	68.9
68.9	57.9
51.3	43.6
34.2	38.5
	46.1

## Sheet: Figure3
Figure 3
3b
WT - CD206Hi
% of CD45+ CD11b+ cells
5 wk	3 months
29.326	37.6032
27.5976	43.045
25.659	39.1389
WT - CD206neg/low MAC
% of CD45+ CD11b+ cells
5 wk	3 months
6.9051	10.6306
11.3311	7.7674
10.438	15.8103
WT - MO I
% of CD45+ CD11b+ cells
5 wk	3 months
4.8074	1.8488
5.2864	0.9017
3.9873	1.9202
WT - MO II
% of CD45+ CD11b+ cells
5 wk	3 months
3.1637	1.3536
5.8902	1.0238
3.0097	1.1954
WT - Eosinophils
% of CD45+ CD11b+ cells
5 wk	3 months
36.5818	21.9214
32.4417	26.2891
29.9147	21.2138
WT - Neutrophils
% of CD45+ CD11b+ cells
5 wk	3 months
3.2875	3.7966
2.6397	1.437
4.0544	1.1791
WT - DC
% of CD45+ CD11b+ cells
5 wk	3 months
3.1568	4.9521
4.4019	1.4088
14.4446	1.4658
WT - DC II
% of CD45+ CD11b+ cells
5 wk	3 months
9.4635	7.7583
5.4058	14.4172
4.7158	14.7177

## Sheet: Figure4
Figure 4
4a			4b			4c			4d			4e			4f
5 wk WT			5 wk WT - C1qa			5wk Cx3CR1-YFP			5 wk			5 wk			5 wk
F4/80+ (%)			mRNA (% β-actin)			YFP+ cells (%)			CD206Neg/low (%)			CD206Neg/low (%)			CD206Neg/low (%)
CD206Neg/low	CD206Hi		CD206Neg/low	CD206Hi		CD206Neg/low	CD206Hi		WT	Plvap-/-		WT	Ccr2-/-		CO	Clod+aCSF1
33.2	48.5		1.04598	6.25		0.044	0.55		50.7	58.1		26.1	17.4		29.8	52.7
37.4	39.5					0.057	0.28		62	48.3		40.7	20.8		32.7	54.4
36.1	39.5		5 wk WT - Csfr1			0.088	0.13		40.5	46.1		33	20.1		35.9	60.4
21.7	55.4		mRNA (% β-actin)			0	0.24		27.4			29.2	12.2			58.8
26	64.7		CD206Neg/low	CD206Hi		0.00746	0.11		39			34	25.4
18.4	73.9		5.44849	15.104		0	0.056		48			38.3	13.2
23.5	66.2								36.4
			5 wk WT - Spi1
			mRNA (% β-actin)						5 wk			5 wk			5 wk
			CD206Neg/low	CD206Hi					CD206Hi (%)			CD206Hi (%)			CD206Hi (%)
			1.51242	2.2577					WT	Plvap-/-		WT	Ccr2-/-		CO	Clod+aCSF1
									38.3	5.7		60.4	69.4		50	9.43
			5 wk WT - Cx3cr1						46.1	4.92		20.5	59.3		49.1	5.47
			mRNA (% β-actin)						25.3	2.15		41	54.5		48.6	8.09
			CD206Neg/low	CD206Hi					21.1			47.7	62.1			6.3
			1.44679	0.132573					35.6			42	52.2
									30.8			38.2	65.3
			5 wk WT - Ccr2						31.1
			mRNA (% β-actin)
			CD206Neg/low	CD206Hi
			4.51541	0.774242
			5 wk WT - Itgam
			mRNA (% β-actin)
			CD206Neg/low	CD206Hi
			4.29857	2.51552
			5 wk WT - Zbtb46
			mRNA (% β-actin)
			CD206Neg/low	CD206Hi
			0.0760376	0.191426
			5 wk WT - Itgax
			mRNA (% β-actin)
			CD206Neg/low	CD206Hi
			0.48025	0.0141589

## Sheet: Figure5
Figure 5
5a					5b
5 wk					5 wk - Dextran 500
Number of branches					Mean Fluorescence Intensity (MFI)
WT	Ccr2-/-	Plvap-/-	Nur77-/-		CD206Neg/low	CD206Hi
628	461	35	237		5301	23975
671	431	37	539		3610	10957
513	544	57	399		3303	8206
123	197	10	467		6696	46139
423	395	35	182		5699	36835
459	207		596
	351		589		5 wk - LDL-A488
	391		698		Mean Fluorescence Intensity (MFI)
	439				CD206Neg/low	CD206Hi
	253				7811	13478
					6734	18090
5 wk					8091	14928
Ductal area mm2					6366	10637
WT	Ccr2-/-	Plvap-/-	Nur77-/-
60.434	72.405	0.558	42.497		5 wk - OVA-SIC-A488
55.626	53.699	0.555	54.528		Mean Fluorescence Intensity (MFI)
52.33	60.811	5.256	33.351		CD206Neg/low	CD206Hi
54.725	18.925	1.581	47.128		12517	22481
36.867	51.639	1.503	19.448		12868	24096
29.568	22.123		76.477		11734	20888
	35.048		58.79		12492	28604
	39.629		66.149		12755	27163
	46.878
	26.715

## Sheet: Supplementary Figure 2
Supplementary Figure 2 (SF2)
SF2 a					SF2 b					SF2 c			SF2 d			SF2 e				SF2 f				SF2 g				SF2 h
	Line Graph				Line Graph					5 wk WT			5 wk WT - C1qa			5 wk WT - 2nd and 3rd MG				5 wk WT - MALE				Newborn CSF1R-YFP Reporter				5 wk
	CD11b+ (%)				F4/80+ (cells/gland)					CD64+ macrophages (%)			mRNA (% β-actin)			CD45+CD11b+Siglec-F-(%)				CD45+CD11b+Siglec-F-(%)				YFP+ cells (%)				F4/80+ (cells/gland)
	F4/80Int					F4/80Int				F4/80Int	F4/80Hi		F4/80Int	F4/80Hi		F4/80Int	F4/80Hi			F4/80Int	F4/80Hi			F4/80Int	F4/80Hi			WT	Plvap-/-
	Mean	SEM	N number			Mean	SEM	N number		15.5	89.8		0.0642507	4.46561		24.5	66.2			20.6	62.3			0.76	27.2			4264.7	3063.73
1 wk	37.8	2.598	7		nb	1388	230.6	7		72.2	97.5					26.3	62.5			16.9	68.3			0.35	16.2			4071.08	2784.31
2 wk	49.1625	4.424	8		1 wk	1737	329.3	4		61.8	98.4		5 wk WT - Csfr1			43.2	42.7			25.9	60.4			0	2.19			4509.8	10030.6
5 wk	38.83	3.239	8		2 wk	3621	999.4	5		63.1	97.6		mRNA (% β-actin)			31.6	59.7			26.2	60.4			0	1.36			4838.23
3 months	31.0125	2	8		5 wk	19625	2157	4		28.1	97.7		F4/80Int	F4/80Hi										0	0.72			7237.74
					3 months	27192	6311	4		22.3	95.9		2.7356	11.1414		5 wk WT - 5th MG								0	1.43			15041.7
	Line Graph									23.1	97.5					CD45+CD11b+Siglec-F-(%)								0.14	1.06			5136.11
	CD11b+ (%)				Line Graph					35.2	95.4		5 wk WT - Spi1			F4/80Int	F4/80Hi
	F4/80Hi				F4/80+ (cells/gland)					55.1	96.9		mRNA (% β-actin)			31	57.6							5 wk CSF1R-YFP Reporter				5 wk
	Mean	SEM	N number			F4/80Hi				25.6	95.7		F4/80Int	F4/80Hi		37	51.1							YFP+ cells (%)				F4/80Int (cells/gland)
1 wk	52.5429	3.344	7			Mean	SEM	N number		51.3	94		1.17516	1.7289		30.2	55.4							F4/80Int	F4/80Hi			WT	Plvap-/-
2 wk	40.6	5.778	8		nb	2635	489.5	7		6.96	87.1					24.6	56							0	0.12			2193.63	2639.71
5 wk	55.24	3.345	8		1 wk	2563	748.6	4					5 wk WT - Cx3cr1			25.3	65.7							0.00725	0.39			2075.98	2443.63
3 months	63.7625	3.178	8		2 wk	5352	1982	5		5 wk WT			mRNA (% β-actin)											0	0.22			2071.08	9236.11
					5 wk	39754	2817	4		MerTK+ macrophages (%)			F4/80Int	F4/80Hi										0	0.66			2196.08
					3 months	42652	2584	4		F4/80Int	F4/80Hi		0.393615	0.356471										0	0.23			4100.49
										73.5	98.2													0.34	0.73			7649.51
										73.4	97.8		5 wk WT - Ccr2											0.16	0.52			2802.78
										69.2	97		mRNA (% β-actin)
										45.3	89.2		F4/80Int	F4/80Hi														5 wk
										29.5	47.7		2.93397	1.52822														F4/80Hi (cells/gland)
										92	92																	WT	Plvap-/-
										59.4	91		5 wk WT - Itgam															2071.08	424.02
										76.4	96.9		mRNA (% β-actin)															1995.1	340.686
										69.5	95.1		F4/80Int	F4/80Hi														2438.72	794.444
										59	95.4		2.93397	1.52822														2642.16
										70.9	96.6																	3137.26
										82.5	97.7		5 wk WT - Zbtb46															7392.16
													mRNA (% β-actin)															2333.33
										5 wk WT			F4/80Int	F4/80Hi
										CD206+ macrophages (%)			0.0911797	0.147507
										F4/80Int	F4/80Hi
										67.2	98.7		5 wk WT - Itgax
										72.4	99		mRNA (% β-actin)
										71.2	98.5		F4/80Int	F4/80Hi
										14.2	85		0.810484	0.0171917
										6.81	54.7
										22.6	81.1
										19.4	71.2
										36.6	84.6
										27.1	83
										18.1	77
										29.7	83.8
										47.5	92.6
										23.9	88.2
										28.9	87.9
										21.9	83
										29.8	68.9
										5 wk WT
										MHC II+ macrophages (%)
										F4/80Int	F4/80Hi
										72.1	61.8
										71.8	54.7
										67.8	53.5
										39.7	68.6
										31	45.4
										59.5	53.9
										51.7	48.3
										68.2	52
										59.2	69.5
										52.2	49.7
										63.8	56.2
										72.9	72.1
										59.1	93.2
										59.1	94.5
										5 wk WT
										CD11c+ macrophages (%)
										F4/80Int	F4/80Hi
										0.038	0.043
										0.056	0.11
										0.19	0.51
										0.25	0.7
										0.068	0.26

## Sheet: Supplementary Figure 3 
Supplementary Figure 3 (SF3)
SF3a				SF3b			SF3c			SF3d			SF3e			SF3f				SF3g
5 wk				Newborn			5 wk			2 wk			5 wk			5 wk WT - Pulse-chased with bromodeoxyuridine (BrDU)				5 wk WT - Blood (11 recovery)
CD11b+ CD115+ LY6C+ (%)				CD11b+ LY6C+ (%)			F4/80+ (cells/gland)			F4/80Int (%)			F4/80+ (cells/gland)							CD11b+ Ly6CLow (%)
WT	Ccr2-/-	Nur77-/-		WT	Ccr2-/-		WT	Ccr2-/-		WT	Nur77-/-		WT	Nur77-/-						CO	Clod+aCSF1
32.1	15.1	59.3		83.1	70.2		12518.8	19907.8		40.2	50.5		19244.1	20947.1		BrdU+ cells (%)
40.1	14.3	75.6		80.1	68.2		10113.5	28979.4		53	38.3		38238.2	22950		F4/80Int	F4/80Hi			41.7	46.6
31.8	19.3	51.8		79.2	69.3		12645.9	21400		39.7	37.8		26214.7	15319.1		9.95	0.9			38.4	24.9
35.3	14.3	60.9		82.8	81.8		17428	29117.7		46.6	28.3		18867.6	53157.3		0.3	0.33			34.8	46.7
35.3	20.3	41.3		82.1	62.7		5517.65	25576.5		54.2	35.9			16505.9		9.14	0.66			20.7	48.2
	12.2			86.4	63.2			11968.2		60.9	47.4			13355.3		2.31	0.57
					61.5			7695.88			63.6			7364.12		2.17	0.34			5 wk WT - Blood (11 recovery)
5 wk								24314.1						12891.2		2.16	0.17			CD11b+ Ly6CHi (%)
CD11b+ CD115+ LY6C- (%)										2 wk				32119.4		3.22	2.15			CO	Clod+aCSF1
WT	Ccr2-/-	Nur77-/-					5 wk			F4/80Hi (%)
30.1	30.1	5.6					F4/80Int (cells/gland)			WT	Nur77-/-		5 wk							18.2	15.6
21.4	53.1	2.95					WT	Ccr2-/-		52.1	38.6		F4/80Int (cells/gland)							19.1	6.72
36.8	53.3	2.16					12518.8	19907.8		39.6	52.5		WT	Nur77-/-						14.9	10.5
33.7	57.1	2.73					10113.5	28979.4		51.1	40.6		7286.77	5817.65						13.2	11.7
36.6	55.4	1.85					12645.9	21400		44.5	65.1		10679.4	8404.41
	50.4						17428	29117.7		40	54.1		7763.23	5348.53
							5517.65	25576.5		28.7	46.3		5883.82	22098.5
								11968.2			30.9			5686.77
								7695.88						3760.59
								24314.1		5 wk				2641.76
										F4/80Int (%)				3857.65
							5 wk			WT	Nur77-/-			19281.2
							F4/80Hi (cells/gland)			34.9	26.1
							WT	Ccr2-/-		26.2	33.9		5 wk
							9121.76	19002		27.7	32.3		F4/80Hi (cells/gland)
							4134.71	23638.2		29.2	39.3		WT	Nur77-/-
							9210	16700		26.6	31.3		11957.4	15129.4
							12539.7	24220.6		20.3	25.6		27558.8	14545.6
							4326.47	20688.2		43.2	30.9		18451.5	9970.59
								10187.6			27.1		12983.8	31058.8
								6294.71			47.1			10819.1
								22618.2						9594.71
										5wk				4722.35
										F4/80Hi (%)				9033.53
										WT	Nur77-/-			12838.2
										64.4	55.2
										68.2	59.6
										73.7	65.3
										47.3	55.3
											63.5
											31.3

## Sheet: Supplementary Figure 4
Supplementary Figure 4 (SF4)
SF4c
% of CD45+ cells
CD11b
5 wk	3 month
58.8256	17.8093
78.0933	55.2687
68.0989	21.6941
% of CD45+ cells
B cells
5 wk	3 month
9.334	10.598
2.0578	4.9191
6.4707	28.0974
% of CD45+ cells
CD4
5 wk	3 month
15.3298	41.1556
5.4981	21.2022
7.8223	25.4518
% of CD45+ cells
CD8
5 wk	3 month
9.5301	24.3366
3.7243	12.4611
4.8068	17.4568

## Sheet: Supplementary Figure 5 
	Supplementary Figure 5 (SF5)
	SF5a
	5 wk WT
	MerTK+ mac (%)
	CD206Neg/low	CD206Hi
	73.1	96
	69.1	96.5
	70.2	95.4
	48.3	98.7
	58.2	82.6
	5 wk WT
	CD64+ mac (%)
	CD206Neg/low	CD206Hi
	39.7	93.3
	45	94
	56.9	94.2
	85.2	96.8
	34.9	96
	57.8	94.2
	10	84.3
	71.3	98.2
	65.3	98.7
	57.5	96.1
	77.2	95.4
	47.9	93.6
	70.2	93.9
	50	91.8
	61.4	92.9
	5 wk WT
	MHC II+ mac (%)
	CD206Neg/low	CD206Hi
	65.1	83.4
	56	78.4
	53.3	78.3
	50.9	96.9
	75.1	89.4
